# Supplementary material for: The 100 most-cited articles in COVID-19: a bibliometric analysis
Source: Eur J Public Health. 2024 Jul 6;34(4):744–52. doi: 10.1093/eurpub/ckae098 (PMC11293834; doi:10.1093/eurpub/ckae098)
Supplement: ckae098_Supplementary_Data [file ckae098_supplementary_data.zip]

Archive with 4 entries (3 files):
- ckae098_Supplementary_Data/
- ckae098_Supplementary_Data/ejph-2023-10-om-0567-File006.docx
- ckae098_Supplementary_Data/ejph-2023-10-om-0567-File007.docx
- ckae098_Supplementary_Data/ejph-2023-10-om-0567-File008.docx
